# Supplementary material for: Impact of Lacticaseibacillus rhamnosus GG on the Emulsion Stability of Raw Milk
Source: Foods. 2021 May 1;10(5):991. doi: 10.3390/foods10050991 (PMC8147333; doi:10.3390/foods10050991)
Supplement: Supplementary file 1 [file foods-10-00991-s001.zip]

Archive with 1 entries (1 files):
- foods-1189899-SI.pdf
